# Supplementary material for: Genomic characterization of bZIP gene family and patterns of gene regulation on Cercospora beticola Sacc resistance in sugar beet (Beta vulgaris L.)
Source: Front Genet. 2024 Jul 30;15:1430589. doi: 10.3389/fgene.2024.1430589 (PMC11319121; doi:10.3389/fgene.2024.1430589)
Supplement: Supplementary file 3 [file Table4.xlsx]

## Sheet: Sheet1
Table 4 Cis-Acting element of sugar beet BvbZIPs promoters
BvbZIP-1	290	310	SA response
BvbZIP-1	718	738	SA response
BvbZIP-1	746	766	SA response
BvbZIP-1	1547	1567	MeJA response
BvbZIP-1	31	51	Anaerobic induction
BvbZIP-1	1033	1053	Anaerobic induction
BvbZIP-1	1945	1965	Anaerobic induction
BvbZIP-1	1547	1567	MeJA response
BvbZIP-1	1353	1373	Gibberellin response
BvbZIP-2	355	375	SA response
BvbZIP-2	1339	1359	SA response
BvbZIP-2	294	314	MeJA response
BvbZIP-2	407	427	MeJA response
BvbZIP-2	1223	1243	MeJA response
BvbZIP-2	952	972	Auxin response
BvbZIP-2	396	416	ABRE
BvbZIP-2	397	417	ABRE
BvbZIP-2	409	429	ABRE
BvbZIP-2	785	805	Anaerobic induction
BvbZIP-2	1592	1612	Anaerobic induction
BvbZIP-2	294	314	MeJA response
BvbZIP-2	407	427	MeJA response
BvbZIP-2	1223	1243	MeJA response
BvbZIP-3	317	337	Anaerobic induction
BvbZIP-3	1305	1325	Anaerobic induction
BvbZIP-3	1311	1331	Anaerobic induction
BvbZIP-3	1504	1524	Anaerobic induction
BvbZIP-3	1586	1606	Gibberellin response
BvbZIP-3	11	31	TC-rich
BvbZIP-3	627	647	Gibberellin response
BvbZIP-3	1326	1346	Gibberellin response
BvbZIP-4	700	720	MeJA response
BvbZIP-4	979	999	Gibberellin response
BvbZIP-4	1135	1155	SA response
BvbZIP-4	1506	1526	SA response
BvbZIP-4	700	720	MeJA response
BvbZIP-4	1351	1371	Gibberellin response
BvbZIP-4	1699	1719	Gibberellin response
BvbZIP-4	987	1007	Anaerobic induction
BvbZIP-4	1288	1308	Anaerobic induction
BvbZIP-4	1016	1036	WUN-motif
BvbZIP-4	1540	1560	TC-rich
BvbZIP-5	1610	1630	TC-rich
BvbZIP-5	1343	1363	LTR
BvbZIP-5	1663	1683	LTR
BvbZIP-5	645	665	ABRE
BvbZIP-5	244	264	SA response
BvbZIP-5	299	319	Gibberellin response
BvbZIP-6	1122	1142	MeJA response
BvbZIP-6	1827	1847	MeJA response
BvbZIP-6	1910	1930	MeJA response
BvbZIP-6	1919	1939	MeJA response
BvbZIP-6	775	795	Gibberellin response
BvbZIP-6	1530	1550	SA response
BvbZIP-6	1122	1142	MeJA response
BvbZIP-6	1827	1847	MeJA response
BvbZIP-6	1910	1930	MeJA response
BvbZIP-6	1919	1939	MeJA response
BvbZIP-6	984	1004	LTR
BvbZIP-7	1113	1133	MeJA response
BvbZIP-7	1850	1870	MeJA response
BvbZIP-7	183	203	SA response
BvbZIP-7	1113	1133	MeJA response
BvbZIP-7	1850	1870	MeJA response
BvbZIP-7	934	954	ABRE
BvbZIP-7	1684	1704	Anaerobic induction
BvbZIP-8	488	508	Anaerobic induction
BvbZIP-8	353	373	MeJA response
BvbZIP-8	94	114	Drought response
BvbZIP-8	406	426	Drought response
BvbZIP-8	353	373	MeJA response
BvbZIP-9	265	285	Drought response
BvbZIP-9	1851	1871	Drought response
BvbZIP-9	518	538	ABRE
BvbZIP-9	801	821	ABRE
BvbZIP-9	1680	1700	Gibberellin response
BvbZIP-9	370	390	TC-rich
BvbZIP-10	1667	1687	Drought response
BvbZIP-10	773	793	Auxin response
BvbZIP-10	1685	1705	MeJA response
BvbZIP-10	21	41	SA response
BvbZIP-10	1409	1429	SA response
BvbZIP-10	334	354	Anaerobic induction
BvbZIP-10	1467	1487	Anaerobic induction
BvbZIP-10	760	780	ABRE
BvbZIP-10	1685	1705	MeJA response
BvbZIP-11	1735	1755	Auxin response
BvbZIP-11	895	915	TC-rich
BvbZIP-11	974	994	TC-rich
BvbZIP-11	1912	1932	SA response
BvbZIP-11	190	210	MeJA response
BvbZIP-11	1782	1802	ABRE
BvbZIP-11	89	109	Anaerobic induction
BvbZIP-11	522	542	Anaerobic induction
BvbZIP-11	1007	1027	Anaerobic induction
BvbZIP-11	1157	1177	Anaerobic induction
BvbZIP-11	597	617	SA response
BvbZIP-11	880	900	SA response
BvbZIP-11	1036	1056	SA response
BvbZIP-11	190	210	MeJA response
BvbZIP-11	67	87	Drought response
BvbZIP-11	1308	1328	Drought response
BvbZIP-11	1403	1423	Gibberellin response
BvbZIP-12	1474	1494	SA response
BvbZIP-12	737	757	MeJA response
BvbZIP-12	1349	1369	WUN-motif
BvbZIP-12	475	495	Anaerobic induction
BvbZIP-12	880	900	Anaerobic induction
BvbZIP-12	743	763	ABRE
BvbZIP-12	737	757	MeJA response
BvbZIP-13	665	685	LTR
BvbZIP-13	383	403	MeJA response
BvbZIP-13	732	752	MeJA response
BvbZIP-13	1151	1171	MeJA response
BvbZIP-13	1367	1387	MeJA response
BvbZIP-13	1824	1844	MeJA response
BvbZIP-13	558	578	Anaerobic induction
BvbZIP-13	74	94	TC-rich
BvbZIP-13	215	235	Auxin response
BvbZIP-13	383	403	MeJA response
BvbZIP-13	732	752	MeJA response
BvbZIP-13	1151	1171	MeJA response
BvbZIP-13	1367	1387	MeJA response
BvbZIP-13	1824	1844	MeJA response
BvbZIP-14	565	585	SA response
BvbZIP-14	1763	1783	ABRE
BvbZIP-14	1092	1112	Anaerobic induction
BvbZIP-14	1299	1319	Anaerobic induction
BvbZIP-14	1522	1542	Anaerobic induction
BvbZIP-14	1527	1547	Anaerobic induction
BvbZIP-14	1999	2019	TC-rich
BvbZIP-15	485	505	MeJA response
BvbZIP-15	2000	2020	ABRE
BvbZIP-15	129	149	Anaerobic induction
BvbZIP-15	499	519	Anaerobic induction
BvbZIP-15	1596	1616	Anaerobic induction
BvbZIP-15	1908	1928	Anaerobic induction
BvbZIP-15	485	505	MeJA response
BvbZIP-15	1754	1774	Drought response
BvbZIP-15	293	313	SA response
BvbZIP-15	621	641	SA response
BvbZIP-15	883	903	SA response
BvbZIP-16	2003	2023	ABRE
BvbZIP-16	1472	1492	Anaerobic induction
BvbZIP-16	1687	1707	Anaerobic induction
BvbZIP-16	128	148	LTR
BvbZIP-16	1290	1310	LTR
BvbZIP-16	58	78	SA response
BvbZIP-16	1330	1350	SA response
BvbZIP-16	1690	1710	SA response
BvbZIP-17	1524	1544	SA response
BvbZIP-17	1380	1400	Drought response
BvbZIP-17	1791	1811	Gibberellin response
BvbZIP-17	653	673	ABRE
BvbZIP-17	1548	1568	ABRE
BvbZIP-17	1910	1930	Anaerobic induction
BvbZIP-18	998	1018	LTR
BvbZIP-18	972	992	MeJA response
BvbZIP-18	1730	1750	MeJA response
BvbZIP-18	1675	1695	Anaerobic induction
BvbZIP-18	1558	1578	Auxin response
BvbZIP-18	972	992	MeJA response
BvbZIP-18	1730	1750	MeJA response
BvbZIP-18	1780	1800	SA response
BvbZIP-19	142	162	Gibberellin response
BvbZIP-19	1130	1150	Drought response
BvbZIP-19	44	64	Auxin response
BvbZIP-19	74	94	MeJA response
BvbZIP-19	335	355	MeJA response
BvbZIP-19	1880	1900	SA response
BvbZIP-19	575	595	Anaerobic induction
BvbZIP-19	742	762	ABRE
BvbZIP-19	74	94	MeJA response
BvbZIP-19	335	355	MeJA response
BvbZIP-20	78	98	SA response
BvbZIP-20	1758	1778	SA response
BvbZIP-20	13	33	Gibberellin response
BvbZIP-20	1712	1732	TC-rich
BvbZIP-20	1336	1356	Gibberellin response
BvbZIP-20	1727	1747	Gibberellin response
BvbZIP-20	1014	1034	ABRE
BvbZIP-20	1034	1054	ABRE
BvbZIP-20	492	512	Anaerobic induction
BvbZIP-21	1614	1634	Gibberellin response
BvbZIP-21	20	40	MeJA response
BvbZIP-21	709	729	MeJA response
BvbZIP-21	415	435	Drought response
BvbZIP-21	467	487	Drought response
BvbZIP-21	827	847	TC-rich
BvbZIP-21	1934	1954	TC-rich
BvbZIP-21	1079	1099	ABRE
BvbZIP-21	1876	1896	ABRE
BvbZIP-21	1569	1589	Anaerobic induction
BvbZIP-21	20	40	MeJA response
BvbZIP-21	709	729	MeJA response
BvbZIP-21	1572	1592	LTR
BvbZIP-22	1280	1300	TC-rich
BvbZIP-22	1397	1417	TC-rich
BvbZIP-22	1605	1625	Anaerobic induction
BvbZIP-22	568	588	ABRE
BvbZIP-22	1106	1126	SA response
BvbZIP-22	1651	1671	SA response
BvbZIP-22	628	648	Drought response
BvbZIP-22	1404	1424	Auxin response
BvbZIP-23	563	583	ABRE
BvbZIP-23	1652	1672	ABRE
BvbZIP-23	1854	1874	ABRE
BvbZIP-23	1881	1901	ABRE
BvbZIP-23	1199	1219	Anaerobic induction
BvbZIP-23	1850	1870	Anaerobic induction
BvbZIP-23	859	879	MeJA response
BvbZIP-23	1825	1845	MeJA response
BvbZIP-23	36	56	LTR
BvbZIP-23	130	150	LTR
BvbZIP-23	230	250	LTR
BvbZIP-23	915	935	TC-rich
BvbZIP-23	1609	1629	Gibberellin response
BvbZIP-23	859	879	MeJA response
BvbZIP-23	1825	1845	MeJA response
BvbZIP-23	328	348	Drought response
BvbZIP-23	771	791	SA response
BvbZIP-23	896	916	SA response
BvbZIP-23	948	968	SA response
BvbZIP-23	1079	1099	SA response
BvbZIP-24	1197	1217	SA response
BvbZIP-24	255	275	ABRE
BvbZIP-24	1320	1340	ABRE
BvbZIP-24	1582	1602	ABRE
BvbZIP-24	1178	1198	Anaerobic induction
BvbZIP-24	1771	1791	Anaerobic induction
BvbZIP-25	205	225	Auxin response
BvbZIP-25	800	820	Auxin response
BvbZIP-25	1238	1258	Auxin response
BvbZIP-25	1895	1915	Auxin response
BvbZIP-25	736	756	MeJA response
BvbZIP-25	736	756	MeJA response
BvbZIP-25	1404	1424	Drought response
BvbZIP-26	367	387	Drought response
BvbZIP-26	1037	1057	Drought response
BvbZIP-26	804	824	Auxin response
BvbZIP-26	1586	1606	Auxin response
BvbZIP-26	127	147	MeJA response
BvbZIP-26	1655	1675	SA response
BvbZIP-26	1960	1980	ABRE
BvbZIP-26	1961	1981	ABRE
BvbZIP-26	421	441	Gibberellin response
BvbZIP-26	950	970	Gibberellin response
BvbZIP-26	1003	1023	Gibberellin response
BvbZIP-26	1437	1457	Gibberellin response
BvbZIP-26	127	147	MeJA response
BvbZIP-27	369	389	Anaerobic induction
BvbZIP-27	1337	1357	Anaerobic induction
BvbZIP-27	1862	1882	LTR
BvbZIP-27	924	944	SA response
BvbZIP-27	1665	1685	Gibberellin response
BvbZIP-27	1565	1585	Auxin response
BvbZIP-28	267	287	MeJA response
BvbZIP-28	377	397	MeJA response
BvbZIP-28	1667	1687	MeJA response
BvbZIP-28	375	395	ABRE
BvbZIP-28	1809	1829	Anaerobic induction
BvbZIP-28	267	287	MeJA response
BvbZIP-28	377	397	MeJA response
BvbZIP-28	1667	1687	MeJA response
BvbZIP-28	1506	1526	TC-rich
BvbZIP-29	1414	1434	SA response
BvbZIP-29	562	582	Auxin response
BvbZIP-29	722	742	Auxin response
BvbZIP-29	955	975	Auxin response
BvbZIP-29	492	512	Drought response
BvbZIP-29	546	566	MeJA response
BvbZIP-29	855	875	MeJA response
BvbZIP-29	1645	1665	MeJA response
BvbZIP-29	1243	1263	TC-rich
BvbZIP-29	546	566	MeJA response
BvbZIP-29	855	875	MeJA response
BvbZIP-29	1645	1665	MeJA response
BvbZIP-29	292	312	Anaerobic induction
BvbZIP-29	1627	1647	Anaerobic induction
BvbZIP-29	995	1015	ABRE
BvbZIP-29	1661	1681	ABRE
BvbZIP-29	1663	1683	ABRE
BvbZIP-29	1664	1684	ABRE
BvbZIP-30	241	261	Drought response
BvbZIP-30	144	164	SA response
BvbZIP-30	1385	1405	SA response
BvbZIP-30	1656	1676	ABRE
BvbZIP-30	1712	1732	Gibberellin response
BvbZIP-30	606	626	LTR
BvbZIP-30	637	657	LTR
BvbZIP-31	1113	1133	Anaerobic induction
BvbZIP-31	1311	1331	Drought response
BvbZIP-32	419	439	LTR
BvbZIP-32	1406	1426	LTR
BvbZIP-32	835	855	MeJA response
BvbZIP-32	842	862	MeJA response
BvbZIP-32	851	871	MeJA response
BvbZIP-32	1762	1782	Anaerobic induction
BvbZIP-32	1516	1536	TC-rich
BvbZIP-32	1422	1442	Auxin response
BvbZIP-32	1433	1453	Drought response
BvbZIP-32	835	855	MeJA response
BvbZIP-32	842	862	MeJA response
BvbZIP-32	851	871	MeJA response
BvbZIP-32	816	836	SA response
BvbZIP-33	1311	1331	Drought response
BvbZIP-33	1186	1206	TC-rich
BvbZIP-33	1544	1564	LTR
BvbZIP-33	1304	1324	Gibberellin response
BvbZIP-33	552	572	ABRE
BvbZIP-33	938	958	Anaerobic induction
BvbZIP-34	987	1007	TC-rich
BvbZIP-34	134	154	MeJA response
BvbZIP-34	262	282	MeJA response
BvbZIP-34	408	428	MeJA response
BvbZIP-34	846	866	MeJA response
BvbZIP-34	1125	1145	LTR
BvbZIP-34	1881	1901	SA response
BvbZIP-34	1562	1582	Gibberellin response
BvbZIP-34	134	154	MeJA response
BvbZIP-34	262	282	MeJA response
BvbZIP-34	408	428	MeJA response
BvbZIP-34	846	866	MeJA response
BvbZIP-34	851	871	Auxin response
BvbZIP-34	864	884	Auxin response
BvbZIP-34	1242	1262	Auxin response
BvbZIP-34	1456	1476	Drought response
BvbZIP-35	1488	1508	MeJA response
BvbZIP-35	1119	1139	Drought response
BvbZIP-35	472	492	TC-rich
BvbZIP-35	1384	1404	TC-rich
BvbZIP-35	1753	1773	TC-rich
BvbZIP-35	1217	1237	ABRE
BvbZIP-35	1612	1632	Anaerobic induction
BvbZIP-35	1766	1786	Anaerobic induction
BvbZIP-35	1918	1938	Anaerobic induction
BvbZIP-35	1488	1508	MeJA response
BvbZIP-35	1951	1971	LTR
BvbZIP-36	961	981	MeJA response
BvbZIP-36	1906	1926	Auxin response
BvbZIP-36	961	981	MeJA response
BvbZIP-36	1531	1551	ABRE
BvbZIP-36	1533	1553	ABRE
BvbZIP-36	1534	1554	ABRE
BvbZIP-36	495	515	Anaerobic induction
BvbZIP-37	341	361	Auxin response
BvbZIP-37	579	599	Auxin response
BvbZIP-37	239	259	Gibberellin response
BvbZIP-37	300	320	ABRE
BvbZIP-37	1089	1109	ABRE
BvbZIP-37	1204	1224	ABRE
BvbZIP-37	29	49	Anaerobic induction
BvbZIP-37	123	143	Anaerobic induction
BvbZIP-37	626	646	Anaerobic induction
BvbZIP-37	650	670	Anaerobic induction
BvbZIP-37	671	691	Anaerobic induction
BvbZIP-37	1635	1655	Anaerobic induction
BvbZIP-37	1731	1751	Anaerobic induction
BvbZIP-38	432	452	TC-rich
BvbZIP-38	576	596	MeJA response
BvbZIP-38	755	775	Anaerobic induction
BvbZIP-38	794	814	Anaerobic induction
BvbZIP-38	846	866	Anaerobic induction
BvbZIP-38	1986	2006	SA response
BvbZIP-38	576	596	MeJA response
BvbZIP-38	1627	1647	Drought response
BvbZIP-39	114	134	ABRE
BvbZIP-39	147	167	Anaerobic induction
BvbZIP-39	1276	1296	Anaerobic induction
BvbZIP-39	197	217	LTR
BvbZIP-39	220	240	LTR
BvbZIP-39	962	982	LTR
BvbZIP-39	1000	1020	LTR
BvbZIP-39	155	175	Auxin response
BvbZIP-40	1215	1235	TC-rich
BvbZIP-40	946	966	MeJA response
BvbZIP-40	24	44	LTR
BvbZIP-40	52	72	ABRE
BvbZIP-40	1040	1060	ABRE
BvbZIP-40	1042	1062	ABRE
BvbZIP-40	1043	1063	ABRE
BvbZIP-40	27	47	Anaerobic induction
BvbZIP-40	946	966	MeJA response
BvbZIP-41	238	258	MeJA response
BvbZIP-41	1768	1788	Gibberellin response
BvbZIP-41	809	829	Anaerobic induction
BvbZIP-41	1062	1082	SA response
BvbZIP-41	1504	1524	LTR
BvbZIP-41	236	256	ABRE
BvbZIP-41	501	521	ABRE
BvbZIP-41	502	522	ABRE
BvbZIP-41	914	934	ABRE
BvbZIP-41	915	935	ABRE
BvbZIP-41	1301	1321	ABRE
BvbZIP-41	1939	1959	ABRE
BvbZIP-41	311	331	TC-rich
BvbZIP-41	238	258	MeJA response
BvbZIP-41	69	89	Auxin response
BvbZIP-41	680	700	Drought response
BvbZIP-42	1017	1037	WUN-motif
BvbZIP-42	660	680	Anaerobic induction
BvbZIP-42	831	851	Anaerobic induction
BvbZIP-42	997	1017	Anaerobic induction
BvbZIP-42	1373	1393	ABRE
BvbZIP-42	1579	1599	ABRE
BvbZIP-42	1580	1600	ABRE
BvbZIP-42	1351	1371	Gibberellin response
BvbZIP-43	518	538	TC-rich
BvbZIP-43	890	910	MeJA response
BvbZIP-43	827	847	ABRE
BvbZIP-43	894	914	ABRE
BvbZIP-43	896	916	ABRE
BvbZIP-43	897	917	ABRE
BvbZIP-43	914	934	ABRE
BvbZIP-43	177	197	Anaerobic induction
BvbZIP-43	328	348	Anaerobic induction
BvbZIP-43	1290	1310	Anaerobic induction
BvbZIP-43	1321	1341	Anaerobic induction
BvbZIP-43	1404	1424	SA response
BvbZIP-43	890	910	MeJA response
BvbZIP-43	250	270	Drought response
BvbZIP-43	311	331	Drought response
BvbZIP-43	322	342	Drought response
BvbZIP-43	373	393	Drought response
BvbZIP-44	1761	1781	Gibberellin response
BvbZIP-44	202	222	MeJA response
BvbZIP-44	50	70	Anaerobic induction
BvbZIP-44	55	75	Anaerobic induction
BvbZIP-44	1863	1883	Anaerobic induction
BvbZIP-44	1472	1492	ABRE
BvbZIP-44	1473	1493	ABRE
BvbZIP-44	1851	1871	ABRE
BvbZIP-44	157	177	Drought response
BvbZIP-44	912	932	Drought response
BvbZIP-44	1131	1151	Drought response
BvbZIP-44	202	222	MeJA response
BvbZIP-44	990	1010	Gibberellin response
BvbZIP-45	1892	1912	Drought response
BvbZIP-45	1742	1762	SA response
BvbZIP-45	72	92	ABRE
BvbZIP-45	1014	1034	Anaerobic induction
BvbZIP-45	63	83	TC-rich
BvbZIP-45	173	193	Auxin response
BvbZIP-45	243	263	Auxin response
BvbZIP-45	347	367	Auxin response
BvbZIP-45	608	628	Auxin response
BvbZIP-46	1977	1997	WUN-motif
BvbZIP-46	1268	1288	MeJA response
BvbZIP-46	792	812	LTR
BvbZIP-46	420	440	ABRE
BvbZIP-46	421	441	ABRE
BvbZIP-46	848	868	ABRE
BvbZIP-46	955	975	ABRE
BvbZIP-46	1258	1278	ABRE
BvbZIP-46	1727	1747	Anaerobic induction
BvbZIP-46	1846	1866	SA response
BvbZIP-46	1268	1288	MeJA response
BvbZIP-47	41	61	MeJA response
BvbZIP-47	1129	1149	MeJA response
BvbZIP-47	692	712	Auxin response
BvbZIP-47	175	195	Drought response
BvbZIP-47	1190	1210	SA response
BvbZIP-47	41	61	MeJA response
BvbZIP-47	1129	1149	MeJA response
BvbZIP-47	618	638	LTR
BvbZIP-47	1101	1121	LTR
BvbZIP-48	1146	1166	Gibberellin response
BvbZIP-48	335	355	SA response
BvbZIP-48	1845	1865	SA response
BvbZIP-48	1125	1145	Anaerobic induction
BvbZIP-48	1380	1400	Anaerobic induction
BvbZIP-48	470	490	ABRE
BvbZIP-48	1344	1364	ABRE
BvbZIP-48	1492	1512	Auxin response
